# Supplementary material for: Vascular surveillance by haptotactic blood platelets in inflammation and infection
Source: Nat Commun. 2020 Nov 13;11:5778. doi: 10.1038/s41467-020-19515-0 (PMC7666582; doi:10.1038/s41467-020-19515-0)
Supplement: Supplementary file 11 — Supplementary Data 1 [file 41467_2020_19515_MOESM11_ESM.xlsx]

## Sheet: Sheet1
Figures	Exp	Groups	Mice used	Ctrls
Fig1a,b, Suppl. Fig 1 a-d, f	Intravital imaging Cremaster LPS	1	C57Bl6	-
Fig 1c, 4d, Suppl. Fig 1 e	Wholemount Cremaster LPS (Fibrinogen injection)	2	C57Bl6	C57Bl6 (NaCl injection)
Fig1,d, h,	Wholemount Cremaster LPS	2	C57Bl6	C57Bl6 (NaCl injection)
Fig1e, Suppl. Fig 1h	Whole mount Cremaster Thrombus formation FeCl	1	PF4cre-Confetti
Fig1f, h	Whole mount Cremaster Thrombus formation FeCl	1	C57Bl6	-
Fig1g, Suppl. Fig 1 j-m, Suppl. Fig 4d	Intravital imaging Mesenteric thrombus formation	2	C57Bl6, PF4-Cre+ Arpc2 fl/fl	-
Fig 4a,b	Wholemount Cremaster LPS (Plt phenotype)	2	PF4-Cre+ Arpc2 fl/fl	PF4Cre- Arpc2 fl/fl Busulfan treated
Fig 4c	Adoptive transfer; Intravital imaging Cremaster LPS	1	C57Bl6; Donor1: PF4-Cre+ Arpc2 fl/fl	Donor2: PF4Cre- Arpc2 fl/fl
Fig 4e,f	Wholemount Cremaster LPS (SMA/VE Cad)	2	PF4-Cre+ Arpc2 fl/fl	PF4Cre- Arpc2 fl/fl Busulfan treated
Fig 4g, Suppl. Fig 5 g-i	Wholemount Cremaster LPS (Bleeding)	2	PF4-Cre+ Arpc2 fl/fl	PF4Cre- Arpc2 fl/fl Busulfan treated
Fig 5a,b	LPS induced ALI	2	C57Bl6	C57Bl6 (NaCl)
Fig 5 c-f, Suppl. Fig 6 b-f	LPS induced ALI	2	PF4-Cre+ Arpc2 fl/fl + R300 0 Bu (5 groups)	C57Bl6, C57Bl6 Busulfan treated, C57Bl6 R300 50 µg, C57Bl6 R300 1,5 µg
Fig 5 g,h, Suppl. Fig 6 l	LPS induced ALI (hyperacute)	2	PF4-Cre+ Arpc2 fl/fl	PF4Cre- Arpc2 fl/fl Busulfan treated
Fig 6 j	LPS induced ALI	2	PF4-Cre+ Cyfip1 fl/fl	PF4-Cre- Cyfip1 fl/fl
Fig 6 k	LPS induced ALI	2	PF4-Cre+ Cyfip1 fl/fl Busulfan treated	PF4-Cre- Cyfip1 fl/fl Busulfan treated
Fig 7d-i, Suppl. Fig 7 f-l	MRSA pneumonia	2	Bone-marrow Chimera: C57Bl6 - BM:PF4-Cre+ Arpc2 fl/fl	Bone-marrow Chimera: C57Bl6 - BM:PF4-Cre. Arpc2 fl/fl Busulfan treated
Suppl. Fig 1i	Vena cava inferior ligation model	1	C57Bl6	-
Suppl. Fig 1i	Arterial thrombosis Carotis Ferric Chloride	1	C57Bl6	-
Suppl. Fig 4a,b	Arterial thrombosis Carotis Ferric Chloride	2	PF4-Cre+ Arpc2 fl/fl	PF4Cre- Arpc2 fl/fl Busulfan treated
Suppl. Fig 4c	Tail bleeding	2	PF4-Cre+ Arpc2 fl/fl	PF4Cre- Arpc2 fl/fl
Suppl. Fig 4e-g	Partial platelet depletion (Busulfan)	2	C57Bl6	C57Bl6
Suppl. Fig5 a-e	Wholemount Cremaster LPS (Bleeding)	2	C57Bl6 - Platelet depleted:R300	C57Bl6 (Control Ab: C301)
Suppl. Fig5 f	Wholemount Cremaster LPS (Fibrinogen injection)	2	PF4-Cre+ Arpc2 fl/fl	PF4Cre- Arpc2 fl/fl Busulfan treated
Suppl. Fig5 j	Wholemount Cremaster LPS (Bleeding)	2	C57Bl6 - Tirofiban injection	C57Bl6 - NaCl injection
Suppl. Fig5 k	Wholemount Cremaster CCL-2 (Bleeding)	2	PF4-Cre+ Arpc2 fl/fl	PF4Cre- Arpc2 fl/fl Busulfan treated
Suppl. Fig6 g-k	LPS induced ALI	2	IL4RGp1b-tg depleted, Injection of Arpc2 -/- platelets,	IL4RGp1b-tg depleted, Injection of Arpc2 +/+ platelets,
Suppl. Fig6 m	ALI aIIb	2	Bone-marrow Chimera: C57Bl6 - BM: aIIbIII	Bone-marrow Chimera: C57Bl6 - BM: WT
