# Supplementary material for: Vascular surveillance by haptotactic blood platelets in inflammation and infection
Source: Nat Commun. 2020 Nov 13;11:5778. doi: 10.1038/s41467-020-19515-0 (PMC7666582; doi:10.1038/s41467-020-19515-0)
Supplement: Supplementary file 12 — Supplementary Data 2 [file 41467_2020_19515_MOESM12_ESM.xlsx]

## Sheet: Sheet1
Primers
1 Pf4-Cre
1	Pf4Cre_fw ½ CCC ATA CAG CAC ACC TTT TG
2	Pf4Cre_rev ½ TGC ACA GTC AGC AGG TT
2 Arpc2 fl/fl
1	Arpc2_3953_R ½ AAT GCT GCC CTT TCT CCT TTC
2	Arpc2_3953_F ½ CAG AGT ACC CAC AGA CAG AAA ACA C
3	CAS_R1_Term ½ TCG TGG TAT CGT TAT GCG CC
3 ROSA26-Confetti fl/fl
1	11341 ½ GAA TTA ATT CCG GTA TAA CTT CG
2	oIMR8545 ½ AAA GTC GCT CTG AGT TGT TAT
3	oIMR8916 ½ CCA GAT GAC TAC CTA TCC TC
4a hIl-4Rα/hGPIbα (fusion receptor)
1	hIl-4Rα_fw ½ GAC CTG GAG CAA CCC GTA TC
2	hGPIbα _rev½ ATG AGG ACC ACA GAG GCA AAG
4b mGPIb (Wt/KO)
1	mGPIb_Intron1_fw ½AGG AGG GAA TAA GAA CCA AG
2	mPGK261_rev ½GAC TAG TGA GAC GTG CTA CTT C
3	mGPIba_fw ½AGG GTG TGG ATG TCA AGG AC
4	mGPIba_rev ½AGT CAG GGT GGA GGT GGT AAG
5 GPIIb-/-
1	Cre_fw ½ TCG ATG CAA CGA GTG ATG AG
2	Cre_re ½ TTC GGC TAT ACG TAA CAG GG
3	GPIIb_fw ½ CAG ACT CCT GGC TCA TCT AC
4	GPIIb_rev ½ TCT GCC TAA CTC TGC TTT CC
6 WASp-/-
1	oIMR1100 ½ GCT ATC AGG ACA TAG CGT TGG
2	oIMR3152 ½ CCC ATC AGG TGG TCC ACT A
3	oIMR3153 ½ TTT GAA TCC ACT CGG TGC TC
7 Cyfip1 fl/fl
1	Cyfip1fl/fl_fw½ ACC TAT GGG ATT TTA CCC TTC TTA C
2	Cyfip1fl/fl_rev½ ACT ACC TAT AAT GCA GAC CTG AAG C
