# Supplementary material for: Vascular surveillance by haptotactic blood platelets in inflammation and infection
Source: Nat Commun. 2020 Nov 13;11:5778. doi: 10.1038/s41467-020-19515-0 (PMC7666582; doi:10.1038/s41467-020-19515-0)
Supplement: Supplementary file 14 — Source Data [file 41467_2020_19515_MOESM14_ESM.xlsx]

## Sheet: Fig. 1
	b				g			h
					directionality			Area			Aspect ratio			Circularity
	Plt Migration				Migration	Retraction		Inflammation	Thrombosis		Inflammation	Thrombosis		Inflammation	Thrombosis
	1.03143				0.984	0.942		9.01	5.272		1.622	1.264		0.714	0.849
	5.616				0.992	0.783		10.387	5.116		2.759	1.198		0.409	0.748
	1.11111				0.726	0.839		3.057	5.257		1.34	1.205		0.481	0.831
	0.311333				0.983	0.714		8.444	4.634		1.707	1.219		0.522	0.911
	2.72571				0.989	0.987		8.083	2.972		2.427	1.534		0.401	0.826
	2.215				0.99	0.951		13.289	4.055		1.2	1.214		0.548	0.712
	1.87692				0.994	0.884		6.388	4.753		1.771	2.053		0.778	0.762
	0.999267				0.995	0.684		6.93	5.86		1.682	1.676		0.5	0.757
	4.08				0.999	0.542		6.69	5.409		2.179	1.148		0.439	0.916
	1.64755				0.998	0.863		4.372	4.961		1.538	1.033		0.836	0.943
	3.57538				0.94	0.699		4.389	3.037		1.609	1.329		0.75	0.914
	1.02418				0.987	0.94		4.009	3.314		1.972	1.168		0.722	0.783
	4.31538				0.968	0.797		2.118	4.268		1.224	1.174		0.555	0.909
	2.0175				0.974	0.701		3.15	4.614		1.396	1.082		0.674	0.928
	1.24875				0.862	1		1.854	5.546		1.165	1.242		0.899	0.865
	3.2325				0.939	0.977		5.839	4.251		1.619	1.669		0.725	0.811
	5.9775				0.978	0.954		7.807	3.718		1.263	1.258		0.738	0.9
	0.521351				0.945	0.695		6.423	3.873		2.071	1.133		0.598	0.832
	3.87				0.995	0.984		4.579	4.273		1.907	1.267		0.764	0.854
	1.9075				0.883	0.098		2.807	3.718		1.653	1.095		0.659	0.916
	0.945738				0.971	0.902		2.28	3.098		1.358	1.297		0.865	0.875
	1.6116				0.98	0.361		5.608	3.915		1.878	1.115		0.531	0.918
	0.994521				0.986	0.156		7.281	1.916		2.967	1.253		0.579	0.929
	0.607778				0.99	0.39		5.72	3.319		2.023	1.612		0.693	0.842
	1.6056				0.989	0.883		5.248	3.405		1.35	1.311		0.759	0.911
	3.01064				0.589	0.85		7.547	3.416		1.932	1.346		0.74	0.837
	1.46544				0.986	0.229		6.749			2.339			0.486
	1.40238				0.983	0.817		3.416			1.138			0.87
	0.87				0.963	0.857		8.813			1.512			0.566
	2.02353				0.94	0.377		9.537			1.702			0.832
	2.00882				0.924	0.617		21.426			1.268			0.702
	1.92074				0.96	0.125		8.922			1.178			0.281
	1.76471				0.881	0.543		9.161			2.655			0.373
	3.82745				0.997	0.899
	1.128				0.96	0.504
	0.747059				0.632	0.44
	2.53527				0.922	0.9
	1.91546				0.942	0.868
	1.63549				0.928	0.844
					0.966
					0.747
					0.986
					0.979
					0.992
					0.814
					0.986
					0.978
					0.992

## Sheet: Fig. 2
	c			f						g
	Aspect ratio			% of cells migrating			Aspect Ratio			% of adherent cells
	Migrating	Retracting		ctrl	Plasmin		Pre	Post			Spreading			Migration
	2.195	1.222		0	80		1.459	1.488		stabile	77.5	77.686	100	0	0	0
	1.586	1.044		0	46.1538		1.156	2.018		fragile	83.4483	90.4192	94.8718	31.0345	38.3233	33.3333
	1.168	1.062		0	100		1.125	1.902
	1.327	1.14		0.0001	66.6667		1.356	1.217
	1.545	1.194		0	75		1.806	2.493
	1.611	1.328					1.154	1.379
	1.45	1.164					1.157	1.437
	1.755	1.618					1.138	1.987
	1.625	1.388					1.578	2.119
	1.254	1.099					1.367	2.393
	2.027	1.171					1.199	4.606
	2.33	1.393					1.24	1.722
	1.436	1.051					1.264	1.163
	1.677	1.468					1.3	2.653
	1.814	1.389					1.201	1.63
	1.927	1.055					1.025	1.949
	1.747	1.101					1.287	1.402
	1.505	1.326					1.729	1.203
	1.414	1.165					1.499	1.78
	1.567	1.519					1.356	2.308
	1.604	1.216					1.422	1.484
	1.365	1.147					1.273	1.578
	2.635	1.363					1.377	1.298
	2.045	1.492					1.115	1.175
	1.615	1.16					1.123	2.245
	1.725	1.102					1.178	1.024
	1.948	1.123					1.468	1.558
	1.334	1.071					1.401	1.196
	1.631	1.059					1.173	1.512
	1.659	1.165					1.219	1.233
	1.747	1.476					1.363	1.096
	1.745	1.118					2.116	1.372
	1.546	1.199					1.295	2.884
	1.529	1.039					1.117	1.716
	1.384	1.147					1.371	3.178
	1.301	1.245					1.31	1.407
	1.561	1.385					1.134	1.564
	1.764	1.048					1.078	1.329
	2.11	1.159					1.13	1.831
	1.375	1.271					1.221	1.871
	1.993	1.481					1.075	1.099
	1.588	1.163					1.102	2.921
	2.001	1.666					1.225
		1.377					1.306
		1.366					1.592
		1.343					1.56
		1.046

## Sheet: Fig. 3
	b					c			e			g						i
		% WITH LAMMELIPOD	NO OF FILIPODIA			direction			No of plt on high fibrinogen			Filopodia per cell			Solidity			direction			% towards high fibrinogen
	t=0	0	0			filopodia	lamellipodia		0 min	45 min		CK689	CK666		CK689	CK666		filopodia	lamellipodia		filopodia	lamellipodia
	t=6	0	3.40625			83.66	37.6		0.376471	1		2	14		0.883	0.229		149.534	101.31		47.6191	88.2353
	t=12	0.1875	3.90625			131.424	20.1		0.402062	0.989691		0	4		0.925	0.433		10.491	83.66
	t=18	0.375	4.25			40.601	12.2		0.294118	0.970588		0	12		0.871	0.302		78.69	160.346
	t=24	0.53125	3.96875			61.928	16.911		0.475	1		1	4		0.777	0.509		119.745	171.87
	t=30	0.59375	3.59375			29.055	18.619					1	9		0.891	0.225		64.983	104.931
	t=36	0.78125	2.71875			73.61	20.69					0	12		0.958	0.298		0	140.711
	t=42	0.8125	2.3125			140.194	34.69					0	7		0.855	0.226		52.125	180
	t=48	0.84375	2.125			136.469	6.9					0	7		0.855	0.389		59.036	164.055
	t=54	0.90625	1.875			137.291	18.307					1	12		0.692	0.345		129.094	129.289
	t=60	0.9375	1.625			71	24.839					0	10		0.945	0.264		136.848	176.82
	t=66	0.9375	1.375			22.3	16.18					0	7		0.873	0.341		148.392	108.435
	t=72	0.9375	1.46875			174.3	62.128					1	6		0.86	0.346		151.821	45
	t=78	0.96875	1.15625			128.3	2.39					3	8		0.651	0.389		126.469	176.634
	t=84	1	0.875			97.6	20.419					0	11		0.902	0.37		53.746	147.529
	t=90	1	0.8125			125.8	4.589					0	8		0.919	0.236		38.66	172.875
	t=96	1	0.78125			63.534	4.057					0	7		0.904	0.364		26.565	68.962
	t=102	1	0.6875			41.264	1.129					6	4		0.663	0.454		177.879	156.801
	t=108	1	0.625			156.74	36.963					0	15		0.918	0.319		56.31	149.744
	t=114	1	0.625			136.286	21.481					0	11		0.936	0.336		159.444	167.471
	t=120	1	0.65625			144.815	30.289					0	5		0.909	0.323		79.992	150.255
	t=126	1	0.65625			29.959	6.687					0	7		0.909	0.432		105.255	25.201
	t=132	1	0.5625			94.865	22.249					0	10		0.922	0.263		32.005	153.435
	t=138	1	0.625			165.276	18.553					1	3		0.889	0.489		45	161.565
	t=144	1	0.5625			153.739	14.52					0	7		0.964	0.355		8.973	131.634
	t=150	1	0.53125			91.527	19.654					1	4		0.905	0.322		13.241	132.274
	t=156	1	0.59375			6.21	36.708					1	4		0.885	0.291		12.095	129.289
	t=162	1	0.71875			117.53	6.229					1	6		0.899	0.316		141.34	180
	t=168	1	0.65625			141.71	11.052					0	11		0.964	0.24		23.199	111.801
	t=174	1	0.516129			173.509	10.163					2	2		0.798	0.319		25.346	123.69
	t=142	1	0.516129			69.702	8.43					0	9		0.887	0.111		82.405	153.435
	t=148	1	0.483871			98.639	2.386					2	9		0.84	0.195		45	169.38
	t=154	1	0.451613			172.829	29.976					0	8		0.92	0.235		96.34	168.111
	t=160	1	0.516129			141.938						1	10		0.794	0.229		122.905	156.038
						80.66						3	4		0.772	0.346		34.992	165.964
						145.305						1	11		0.8	0.24		14.036	167.005
						19.38						0	12		0.909	0.213		101.31	90
						163.07						0	3		0.921	0.281		57.995	106.699
						5.906						0	8		0.942	0.154		37.875	74.745
						178.229						0	7		0.97	0.291		84.289	162.897
						165.713						0	4		0.937	0.368		132.51	114.775
						53.735						0	5		0.935	0.331		96.34	96.71
						123.039												84.289	137.726
						29.745												26.565	155.556
						61.928												4.086	127.875
						121.329												31.43	166.759
						56.983												105.255	126.027
						86.569												131.987	3.18
						157.015												90	180
						69.219												53.13	174.806
						6.77												153.435	174.289
						164.268												176.82	164.745
						101.889												109.983	180
						139.693												114.228
						177.856												158.199
						95.693												107.526
						51.582												9.09
						110.784												57.995
						47.682												36.027
						1.965												28.61
						69.734												77.905
						102.339												142.431
						15.464												61.39
						153.435												138.814
						139.34												150.255
						93.991												131.987
						150.018												78.69
						143.118												0
						120.303												23.199
						101.882												147.995
						79.992												45
						28.393												15.945
						164.246												23.962
						113.657												108.435
						156.553												78.111
						113.047												3.576
						63.747												113.199
						91.507												167.471
						130.326												78.69
						155.545												132.274
						25.767												130.601
						53.847												99.462
						40.705												16.699
						117.842												34.992
						117.306												90
						154.778												180
						130.365												119.745
						13.063												113.962
						136.249												83.66
						52.53												48.814
						128.59												22.62
						5.102												146.31
						138.814												180
						44.861												105.255
						57.195												83.66
						148.019												11.31
						157.989												40.601
						13.621												73.301
						88.605												149.036
						44.249												146.31
						69.916												62.241
						137.907												41.186
						80.492												38.66
						174.103												84.806
						50.566												116.565
						105.353												113.199
						177.852												0
						123.071												169.992
						69.19												75.964
						50.307												116.565
						94.881												60.255
						152.413												125.538
						9.657												174.289
						138.097												34.695
						67.145												139.399
						123.292												39.289
						63.502												0
						146.733												72.646
						37.442												83.66
						96.221												11.31
						149.284												150.945
						96.64												165.964
						67.038												11.31
						51.329												154.799
						122.905												90
						175.806												24.444
						41.847												135
						85.236												156.801
						30.964												97.595
						5.85												19.44
						96.426												129.806
						137.98												160.346
						127.328												6.71
						4.491												66.801
						166.56												160.71
						136.159												10.008
						120.217												45
						40.156												138.366
						94.065												124.695
						148.106												6.34
						82.356												50.194
						119.315												139.399
						107.432												126.87
						144.137												147.095
						122.531												163.072
						15.087												29.745
						95.528												111.251
						163.27												180
						94.139												9.462
						79.906												158.199
						91.685												169.38
						127.358												63.435
						169.963												167.905
						111.161												160.346
						5.351												116.565
						29.249												36.87
						1.507												90
						129.289												4.764
						123.69												24.775
						7.27												153.435
						10.933												119.055
						175.496												139.399
						89.32												52.125
						114.549												49.764
																		168.111
																		72.474
																		10.008
																		180
																		176.82
																		167.005
																		148.392
																		30.256
																		66.801

## Sheet: Fig. 4
	b						c									e			f			g
	Filopodia per cell			Solidity			Adhesion		Leuk bound motility		Migration		Rolling			distance from junction			% of alpha SMA low areas plt			extravascular TER119 signal
	Arpc2 +/+	Arpc2 -/-		Arpc2 +/+	Arpc2 -/-		Arpc2 +/+	Arpc2 -/-	Arpc2 +/+	Arpc2 -/-	Arpc2 +/+	Arpc2 -/-	Arpc2 +/+	Arpc2 -/-		Arpc2 +/+	Arpc2 -/-		Arpc2 +/+	Arpc2 -/-		Arpc2 +/+	Arpc2 -/-
	3	2		0.636	0.763		0.27	0.29	0.36	0.43	0.09	0	0.27	0.29		1.95	3.674		50	0		0.08	0.43
	4	6		0.468	0.517		0.11	0.67	0.56	0.33	0	0	0.33	0		0.811	0.409		50	14.2857		0.12	0.59
	3	2		0.639	0.806		0.25	0	0.5	1	0	0	0.25	0		0.208	1.809		71.4286	25		0.06	0.72
	0	1		0.752	0.555		0	0.23	0.44	0.54	0.11	0	0.44	0.23		1.571	0.761		100	0		0.17	0.4
	0	4		0.929	0.553		0.33	0.38	0.33	0.38	0.17	0	0.17	0.25		0.837	1.604		60	22.2222		0.17	0.89
	3	3		0.672	0.644		0	0.33	0.73	0.4	0.09	0	0.18	0.27		2.74	0.761		72.7273	40		0.33
	1	2		0.75	0.682		0.09	0.31	0.64	0.46	0	0	0.27	0.23		0.44	0.685		28.5714	25		0.88
	0	7		0.829	0.499		0.5	0.67	0.13	0	0.13	0	0.25	0.33		0.464	3.085		25	60		0.24
	0	3		0.802	0.449		0	0.67	0	0	0.17	0	0.83	0.33		1.16	2.189		50	0
	1	3		0.807	0.648		0.23	0.27	0.38	0.47	0.23	0.07	0.15	0.2		0.44	0.826		50	40
	0	0		0.835	0.758		0.2	0.67	0.2	0.33	0.2	0	0.4	0		0.311	1.526		40	0
	2	2		0.829	0.638		0.25	0	0.5	0.63	0	0	0.25	0.38		0.232	0.561		40	66.6667
	2	2		0.832	0.649		0	0.1	0.71	0.6	0	0	0.29	0.3		0.311	1.453		50	0
	2	3		0.682	0.504		0.33	0.33	0	0	0	0	0.67	0.67		4.085	2.155		80	42.8571
	0	0		0.832	0.778		0	0.33	0.33	0.33	0.33	0	0.33	0.33		0.328	1.475		50	0
	4	2		0.714	0.691		0.22	0.25	0.56	0.58	0	0	0.22	0.17		0.208	1.588		50
	1	2		0.751	0.726		0.22	0.36	0.33	0.36	0.11	0	0.33	0.27		1.497	1.038
	1	3		0.858	0.549		0.42	0.5	0.17	0.28	0.08	0	0.33	0.22		0.232	0.415
	2	3		0.629	0.64		0.4	0.3	0.2	0.4	0.4	0	0	0.3		0.656	1.16
	1	2		0.725	0.671		0.38	0.43	0.13	0.21	0.13	0	0.38	0.36		0.559	1.058
	0	2		0.916	0.566		0.2	0.6	0.2	0	0.2	0	0.4	0.4		1.084	1.983
	0	1		0.843	0.813											0.208	3.026
	0	2		0.845	0.664											0.985	3.929
	0	2		0.874	0.655											1.641	0.631
	0	0		0.889	0.8											1.254	2.101
	0	2		0.781	0.705											0.623	0.928
	1	4		0.698	0.446											0.881	0.696
	0	5		0.876	0.421											0.631	1.21
		4			0.693											0.311	2.491
		0			0.834											0.147	1.582
																0.147	0.567
																1.215	1.184
																1.88	1.992
																0.734	1.005
																0.44	0.681
																0.294	0.34
																0.328	0.717
																4.398	0.611
																0.665	0.179
																0.328	2.619
																1.365	1.14
																0.979	0.34
																1.123	0.34
																0.328	1.846
																2.304	0.241
																1.621	0.401
																1.914	0.717
																2.553	0.69
																0.374	0.468
																0.514	3.687
																1.079	5.063
																2.045	2.413
																0.241	1.043
																0.227	0.584
																0.966	0.584
																0.254	1.592
																1.403	2.722
																0.227	1.446
																1.464	0.179
																4.414	1.055
																0.227	0.468
																0.331	2.658
																0.83	0.979
																0.104	1.412
																0.208	0.311
																1.412	1.084
																0.428	1.761
																0.529	3.583
																0.428	0.529
																1.673	1.16
																1.857	0.756
																0.519	1.245
																1.621	1.412
																0.428	1.664
																0.415	1.453
																1.21	1.718
																1.267	3.017
																0.104	2.089
																1.624	2.039
																0.748	0.328
																0.104	0.748
																1.215	0.837
																0.208	3.542
																0.374	0.734
																0.232	1.673
																0.529	2.117
																0.104	0.328
																0.519	2.101
																1.069	3.096
																0.529	1.043
																0.837	1.392
																0.208	2.407
																0.893	3.038
																0.519	0.529
																0.665	1.038
																2.954	0.415
																0.559	0.464
																0.232	0.328
																0.464	0.464
																0.147	0.631
																0.605	0.856
																0.428	0.311
																0.734	1.038
																0.428	1.022
																0.726	0.748
																1.871	1.983
																1.353	0.94
																0.328	0.79
																0.559	2.167
																0.44	1.543
																0.208	0.559
																0.374	1.353
																0.328	0.464
																0.79	0.328
																0.374	1.996
																0.559	0.415
																0.696	0.519
																0.328	0.656
																0.311	0.328
																0.887	0.311
																0.665	1.146
																0.232	0.631
																0.464	0.726
																1.812	0.631
																0.83	0.311
																0.311	2.833
																0.232	2.871
																1.038	0.734
																0.44	0.311
																2.913	0.856
																1.183	1.142
																5.111	0.957
																1.871	0.887
																0.294	0.464
																0.232	0.696
																	1.038
																	0.934
																	0.208
																	0.328
																	1.142
																	0.104
																	0.374
																	0.934
																	0.519

## Sheet: Fig. 5
	b			d			g			h
	Fibrinogen MFI			Hgb in BAL			SpO2			Survival
	intact vessel	bleeding spots		Arpc2 +/+	Arpc2 -/-		Arpc2 +/+	Arpc2 -/-		Time	Arpc2 +/+	Arpc2 -/-
	0.90848	1.28484		0.014	0.076		72	72		120		1
	1.00895	1.20596		0.018	0.043		75	47		90		1
	1	1.20442		0.017	0.038		88	45		30		1
				0.014	0.03		61	55		30		1
				0.021	0.017		70	57		30		1
				0.025	0.049		62	65		120		1
				0.015	0.139		62	40		30		1
				0.022	0.059		67	58		30		1
										240	0
										120	1
										240	0
										120	1
										30	1
										240	0
										90	1
										240	1

## Sheet: Fig. 6
	a			b						c			d			f				g				h						i			j									k
	% migrating			filopodia per cell			Solidity			Total cell area			Cell size body			% of cells migrating				% area cleared/cell				% of cells migrating		area cleared/cell				high	low		Hgb in BAL			Erythrocytes in BAL			Leukocytes in BAL			Hgb in BAL			Erythrocytes in BAL			Leukocytes in BAL
	WASP +/+	WASP -/-		Cyfip1 +/+	Cyfip1 -/-		Cyfip1 +/+	Cyfip1 -/-		Arpc2-/-	Cyfip1 -/-		Arpc2-/-	Cyfip1 -/-		WT	Cyfip1 -/-	Arpc2-/-		WT	Cyfip1 -/-	Arpc2-/-		CD689	CK666	CD689	CK666		0 min	33	66		Cyfip1 +/+	Cyfip1 -/-		Cyfip1 +/+	Cyfip1 -/-		Cyfip1 +/+	Cyfip1 -/-		Cyfip1 +/+	Cyfip1 -/-		Cyfip1 +/+	Cyfip1 -/-		Cyfip1 +/+	Cyfip1 -/-
	96.6957	91.9202		13	1		0.24	0.282		7.816	12.372		3.323	6.129		31.56	25.22	5.19		5.62	9.19	0.66		21.85	3.7	5.17	2.85		50 min	100	0		0.00986857	0.0120428		45827	23995		8128	6692		0.0122681	0.00976718		57705	37411		6361	7827
	97.1019	93.4325		11	0		0.531	0.176		9.838	7.256		4.628	5.124		39.28	34.19	4.26		6.14	7.47	2.11		21	5.82	6.35	2.81						0.00623545	0.00893353		33155	47604		7061	6504		0.02319	0.0134735		145782	52508		4777	4100
	92.6595	85.8156		7	3		0.32	0.209		5.288	19.809		3.624	9.215		48.38	29.41	0.93		9.58	6.04	1.19		23.04	1.21	6.98	1.9						0.00535674	0.0057454		23530	18873		2866	5394		0.010905	0.0126568		43760	45388		3479	3664
		94.1655		10	0		0.438	0.24		5.662	8.896		3.35	6.687
				7	0		0.435	0.286		4.898	11.967		2.279	5.521
				7	0		0.353	0.36		11.646	28.505		4.865	18.312
				7	5		0.38	0.275		4.238	19.908		2.771	9.462
				7	2		0.363	0.412		6.158	16.465		3.223	12.181
				9	0		0.333	0.32		11.455	10.28		7.252	4.774
				7	0		0.271	0.277		6.583	6.851		4.377	4.045
				10	3		0.32	0.351		8.088	9.251		8.242	5.917
				9	1		0.326	0.324		7.414	20.952		4.799	14.51
				10	2		0.353	0.248		6.556	7.64		3.327	3.973
				7	6		0.299	0.289		11.808	8.964		3.236	9.004
				5	5		0.333	0.304		11.868	23.152		4.02	4.643
				12	1		0.471	0.258		4.469	9.307		4.46	2.63
				9	5		0.288	0.219		6.797	7.661		12.052	5.349
				10	1		0.352	0.335		16.496	7.507		8.607	5.598
				7	1		0.316	0.375		12.615	23.115		7.897	14.452
				5	0		0.363	0.318		7.899	5.212		12.567	4.894
				11	7		0.541	0.334		7.644	9.203		4.294	12.881
				8	0		0.273	0.302		20.765	9.85		7.962	5.114
				10	1		0.265	0.336		7.634	9.765		9.52	5.639
				8	0		0.28	0.277		12.715	21.907		5.305	7.09
				7	0		0.306	0.289		7.957	12.331		5.185	7.515
				8	6		0.377	0.433		10.074	8.723		6.853	6.378
				9	2		0.403	0.433		7.156	14.917		4.13	12.206
				7	3		0.46	0.244		4.846	10.361		5.361	6.677
				11	4		0.274	0.276		6.774	9.865		6.316	6.39
				12	1		0.254	0.288		8.918	9.539		3.862	6.754
				6			0.456	0.229		8.209	5.407		7.067	2.428
				10

## Sheet: Fig. 7
	a						b			f			g					h			i
	recruited plt/FOV			% of biofilm cleared			MRSA assoc. With plt			% of MRSA assoc. With plt			% of mice with bacterimia					CFU/ml blood			% of mice with bacteria in kidney		% of mice with bacteria in spleen
	without	MRSA		without	MRSA		CK689	CK666		Arpc2 +/+	Arpc2 -/-			Arpc2 +/+	Arpc2 -/-			Arpc2 +/+	Arpc2 -/-		Arpc2 +/+	Arpc2 -/-	Arpc2 +/+	Arpc2 -/-
	20.5	67		1.50022	37.4858		48.3862	22.0769		6.11019	1.08748		24h	25	50			40	30		40	68.75	40	68.75
	2.66667	18.6667		2.2576	14.1021		46.825	35.9139		8.43782	2.35342		48h	27.2727	83.3333			0	150
	7.33333	17.3333		4.50219	8.14394		51.2148	31.5634		2.46891	2.20073							0	0
	11	43		5.66354	16.9908		39.5956	28.2791		2.06153	2.50721							0	170
	4.5	30		2.776	19.3977		62.0573	38.5106		1.34378	2.01391							20	70
							41.4439	12.7387		3.96463	0.605037							10	160
							34.5877	20.7414		2.82903	1.29991							0	1080
											0.556707							0	0
											3.47867							0	50
																		0	1200
																		0	2000
																			10

## Sheet: Suppl. Fig. 1
a									c-d																m
Neutrophils/FOV			Platelets/FOV			Fbg (% vessel)			accumulated distance					velocity					directionality						velocity
NaCl	LPS		NaCl	LPS		NaCl	LPS		Leukocyte bound	Migration	Rolling	Leukocyte migration		Leukocyte bound	Migration	Rolling	Leukocyte migration		Leukocyte bound	Migration	Rolling	Leukocyte migration			Retraction	Migration
0.333333	23		0.666667	17		0.351333	3.66333		26.32	3.61	16.39	186.46		4.2	1.03143	21.6	7.2		0.842	0.942	0.997	0.212			9.6	1.03143
0.333333	23		1.66667	16		0.317333	5.292		14.23	7.02	23.16	74.75		8.4	5.616	30.6	6		0.773	0.783	0.992	0.553			7.8	5.616
2	9.33333		3.33333	35.3333		0.180667	2.84767		13.01	7.5	39.49	51.34		7.2	1.11111	39.6	4.8		0.849	0.839	0.988	0.588			7.8	1.11111
									12.05	4.67	19.39	30.71		3.6	0.311333	39	2.4		0.887	0.714	0.999	0.903			3.6	0.311333
									24.83	4.77	15.67	58.6		1.2	2.72571	21	3.6		0.725	0.987	0.982	0.738			4.8	2.72571
									12.6	4.43	14.99	157.16		3	2.215	15	5.4		0.749	0.951	0.994	0.513			1.8	2.215
									8.51	5.49	32.18	78.63		5.4	1.87692	64.2	12.6		0.894	0.884	0.998	0.968			3.6	1.87692
									9.77	6.82	22.81	9.6		1.2	0.999267	15	3		0.844	0.684	0.999	0.87			2.4	0.999267
									28.61	6.63	18.2	42.9		2.4	4.08	36.6	6.6		0.814	0.542	1	0.668			3.6	4.08
									16.83	5.89	26.07	41.2		1.8	1.64755	52.2	4.2		0.847	0.863	0.998	0.802			4.8	1.64755
									6.36	5.81	20.08	33.75		2.4	3.57538	15	4.8		0.896	0.699	0.963	0.76			12	3.57538
									15.61	6.99	22.57	59.47		1.2	1.02418	33.6	4.2		0.839	0.94	1	0.231			10.8	1.02418
									12.55	5.61	8.67	52.28		1.2	4.31538	25.8	5.4		0.606	0.797	1	0.936			9.6	4.31538
									9.77	5.38	25.06	66.78		2.4	2.0175	18.6	6.6		0.956	0.701	0.993	0.819			9	2.0175
									12.87	3.33	29.17	47.34		1.2	1.24875	43.8	6		0.655	1	0.998	0.978			6.6	1.24875
									12.37	4.31	32.15	39.38		1.8	3.2325	48	6		0.918	0.977	0.997	0.949			7.8	3.2325
									14.75	7.97	19.51	226.08		7.2	5.9775	29.4	6		0.974	0.954	0.979	0.077			1.8	5.9775
									13.51	6.43	37.56	99.08		2.4	0.521351	56.4	4.2		0.643	0.695	0.998	0.477			16.2	0.521351
									17.08	5.16	34.46	69.53		2.4	3.87	34.2	7.2		0.877	0.984	0.991	0.738			10.2	3.87
									9.72	15.26	39.23	68.67		1.8	1.9075	29.4	4.8		0.835	0.098	0.973	0.585			1.8	1.9075
									15.67	19.23	31.04	34.36		1.2	0.945738	31.2	3		0.496	0.902	0.993	0.878			10.8	0.945738
									16.2	13.43	28.15	60.27		1.8	1.6116	28.2	6.6		0.573	0.361	1	0.699			9	1.6116
									21.26	24.2	19.54	134.67		3	0.994521	29.4	7.8		0.898	0.156	0.994	0.835			3	0.994521
									9.25	10.94	18.11	86.08		3	0.607778	54.6	6.6		0.937	0.39	1	0.664			11.4	0.607778
									11.69	13.38	31.71	46.08		2.4	1.6056	31.8	5.4		0.776	0.883	0.999	0.695			18	1.6056
									28.01	5.66	35.6	88.46		2.4	3.01064	35.4	6		0.667	0.85	0.999	0.892			11.4	3.01064
									28.54	14.84	30.27	34.11		3	1.46544	45.6	4.8		0.911	0.229	0.971	0.216			9	1.46544
									17.74	5.89	22.5	26.5		2.4	1.40238	22.2	6.6		0.811	0.817	0.975	0.765			4.8	1.40238
									22.32	5.22	20.25	91		1.8	0.87	30.6	6		0.556	0.857	0.993	0.503			3	0.87
									15.38	10.32	23.48	67.89		1.2	2.02353	17.4	6.6		0.878	0.377	0.92	0.302			4.8	2.02353
									35.13	6.83	6	27.98		3.6	2.00882	9	8.4		0.859	0.617	1	0.973			3.6	2.00882
									13.42	31.02	19.1	34.71		3.6	1.92074	12	6		0.912	0.125	0.983	0.864			3.6	1.92074
									17.65	5.5	22.06	50.83		2.4	1.76471	34.8	5.4		0.764	0.543	0.999	0.891			2.4	1.76471
									38.18	9.76	19.03	93.85		3	3.82745	15	4.8		0.672	0.899	0.996	0.416			5.4	3.82745
									21.27	15.98	16.75	49.62		1.8	1.128	17.4	3		0.27	0.504	0.983	0.606			4.8	1.128
									42.17	10.16	11.07	88.79		2.4	0.747059	10.8	6		0.538	0.44	0.917	0.152			3	0.747059
									14.6	6.11	18.01	64.02		3.6	2.53527	19.8	4.2		0.808	0.9	0.997	0.331			1.2	2.53527
									10.55	12.31	26.62	47.39		1.2	1.91546	12.6	4.8		0.706	0.868	0.941	0.937			1.8	1.91546
									28.66	8.54	25.03	40.89		1.8	1.63549	16.8	3.6		0.211	0.844	0.977	0.416			1.8	1.63549
									15.4		25.59	37.56		2.4		28.2	4.2		0.725		0.998	0.888			1.8
									21.6		30.27	44.32		1.8		20.4	4.2		0.39		0.991	0.641			2.4
									11.41		18.87	34.92		1.8		6	4.8		0.762		0.957	0.678			9.6
									31.18		16.6	26.32		3.6		12	4.8		0.415		0.971	0.561			14.4
									23.13		18.29	24.09		2.4		16.2	5.4		0.921		0.959	0.81			14.4
									15.98			63.2		3.6			7.8		0.699		0.858	0.689			3.6
									16.77			126.22		2.4			8.4		0.703		0.945	0.349			3.6
									18.08			29.42		2.4			5.4		0.628		0.84	0.997			7.2
									14.48			73.11		3.6			6		0.804		0.956	0.803			7.2
									16.32			104.21		1.2			8.4		0.37		0.884	0.936
									10.05			30.66		0.6			6		0.664		0.25	0.984
									24.8			43.61		3.6			4.8		0.161		0.925	0.858
									23.85			53.1		3			2.4		0.655		0.807	0.945
									26.48			25.43		1.8			6		0.502		0.86	0.84
									23.53			27.08		2.4			3.6		0.369		0.945	0.956
									52.3			37.51		3			3		0.791		0.984	0.884
									14.44			32.49		2.4			2.4		0.196		0.886	0.25
									22.09			38.08		1.8			2.4		0.64		0.742	0.925
									9.69			24.63		2.4			3.6		0.831		0.85	0.807
									17.14			19.76		2.4			3		0.802		0.619	0.86
									18.11			24.36		4.2			3.6		0.521		0.665	0.945
									37.61			33.35		3			7.8		0.185		0.948	0.984
									24.09			42.27		3.6			3		0.66		0.856	0.886
									38.29			33.88		1.8			3		0.367		0.869	0.742
									58.29			25.6		4.8			3		0.766		0.935	0.85
									20.46			31.05		3			4.8		0.678		0.437	0.619
									16.47			42.32		4.2			2.4		0.918		0.642	0.665
									16.83			23.38		1.2			1.8		0.414		0.293	0.948
									12.32			16.42		1.2			1.8		0.605		0.933	0.856
									15.7			60.89		4.8			3		0.97		0.875	0.869
									40.71			14.54		4.2			3		0.934		0.862	0.935
									19.14			29.37		6			3		0.879		0.864	0.437
									22.99			26.01		3.6			3		0.925		0.916	0.642
									16.87			53.08		3			3.6		0.894		0.752	0.293
									25.34			30.33		4.8			4.2		0.957		0.769	0.933
									12.04			34.21		4.2			2.4		0.968		0.916	0.875
									8.6			17.03		2.4			1.2		0.905		0.814	0.862
									9.1			95.06		3.6			4.8		0.819		0.947	0.864
									19.03			45.94		3			1.8		0.673			0.916
									11.35			40.16		1.8			5.4		0.474			0.752
									17.27			30.64		3			2.4		0.921			0.769
									7.81			42.87		2.4			4.8		0.891			0.916
												66.79					3					0.814
												39.12					7.2					0.947
												71.59					4.8					0.824
												17.48					1.8					0.653
												33.59					5.4					0.896
												98.89					4.8					0.942
												27.56					2.4					0.858
												45.98					4.8					0.466
												66.57					4.2					0.66
												48.61					2.4					0.51
												50.84					3.6					0.64
												45.11					5.4					0.902
												51.61					4.8					0.094
												66.71					4.8					0.153
												31.98					3					0.146

## Sheet: Suppl. Fig. 2
	c					h			i
	Solidity		Circularity			% of cells migrating			% of cells migrating				area cleared
	Migrating	Retracting	Migrating	Retracting		U, ADP	Thrombin		Fbg	Fibrin	Fibrin cross-linked		Fbg	Fibrin	Fibrin cross-linked
	0.88	0.971	0.589	0.859		98	96.8514		98	97	0		265.78	288.53	104.31
	0.917	0.946	0.734	0.793		95	77.6148		95	97	0		269.8	194.82	88.82
	0.909	0.934	0.689	0.793		91	85.1779		91	89	1e-05		230.35	229.73	161.42
	0.841	0.953	0.471	0.836
	0.915	0.931	0.7	0.76
	0.946	0.892	0.769	0.678
	0.886	0.969	0.691	0.911
	0.927	0.958	0.686	0.816
	0.922	0.948	0.742	0.843
	0.946	0.962	0.819	0.915
	0.711	0.962	0.666	0.885
	0.54	0.952	0.484	0.865
	0.658	0.964	0.686	0.878
	0.689	0.923	0.546	0.802
	0.814	0.945	0.573	0.807
	0.649	0.854	0.694	0.657
	0.858	0.962	0.667	0.865
	0.874	0.921	0.517	0.792
	0.76	0.943	0.644	0.837
	0.88	0.921	0.631	0.737
	0.873	0.952	0.561	0.86
	0.816	0.941	0.676	0.73
	0.885	0.945	0.509	0.829
	0.895	0.913	0.672	0.772
	0.792	0.925	0.698	0.834
	0.897	0.869	0.643	0.701
	0.855	0.945	0.613	0.834
	0.782	0.914	0.642	0.698
	0.842	0.971	0.501	0.919
	0.767	0.973	0.675	0.898
	0.871	0.959	0.701	0.841
	0.877	0.889	0.569	0.745
	0.838	0.97	0.566	0.903
	0.903	0.956	0.664	0.882
	0.865	0.961	0.738	0.901
	0.818	0.921	0.73	0.727
	0.905	0.891	0.679	0.676
	0.914	0.94	0.582	0.831
	0.806	0.915	0.681	0.807
	0.766	0.927	0.586	0.7
	0.886	0.919	0.608	0.762
	0.877	0.942	0.688	0.865
	0.924	0.87	0.565	0.662
		0.965		0.878
		0.929		0.753
		0.842		0.635
		0.933		0.786

## Sheet: Suppl. Fig. 3
	b											e				f									g							i
	area cleared /cell- migration						area cleared per cell -retraction						Adhesion				Compacted Fbg				Plt surface + for compacted Fbg				clot retraction								Arpc2 +/+				Arpc2 -/-							Arpc2 +/+				Arpc2 -/-
	Ctrl	Blb +	Blb-	CK689	CK666		Ctrl	Blb +	Blb-	CK689	CK666		DMSO	pBlb	CK666		DMSO	CK666	pBlb		DMSO	CK666	pBlb		Ctrl	CytD	Blb+	Blb	CK689	CK666		GpIIbIIIa	1085	1237	1404	1322	1226	1303	1224	1187			Unstim	5.48	100	27.9	14.4	15.8	27.6
	149.652	166.015	18.7681	176.699	40.0174		77.4882	90.6505	0.447726	77.6688	42.3947		9.063	2.6206	10.4606		2.9445	2.279	1.228		74.3893	82.5551	35.9665		89.9335	50.9311	81.378	46.4491	87.6938	87.9079		GpIb	278.06	276.73	278.72	268.28	292.36	284.1	249.78	280.05			ADP 10 µM	28.9	37.8	35.8	18	36.3	24.9
	251.094	159.43	11.8772	278.944	74.9119		60.8365	74.2966	0	73.385	66.6795		8.1182	0.979	1.8506		2.8765	4.098	1.697		87.3613	76.9415	27.1424		84.6447	61.3426	86.9048	67.7208	88.7114	94.0181		GP VI	713	665	633	624	668	644	593	515			ADP 100 µM	24	68.2	34.2	31.5	40.9	13.3
	180.098	282.031	27.3155	260.386	49.3824		91.8843	94.5716	0.136327	93.2878	79.9597		4.0442	1.4172	2.6682		2.596	2.722	1.1905		67.4156	73.3146	28.3459		88.3264	22.5352	91.7355	37.451	97.237	90.9948		PECAM-1	291	316	371	363	331	359	344	306			Thrombin 0_1 U/ml	662	643	602	587	738	526
	259.778	153.208	30.1733	255.212	72.4628		122.725	119.204	0.0886124	144.948	150.623		20.0708	9.5544	17.5334										77.1231	34.3936	88.8354	60.3363	79.5238	89.1197		CD62P	0.31	0.16	1.01	0.39	0.57	18.9	0.23	0.65			Cvx 1 µg/ml	628	539	553	566	465	460
	197.986	260.706	31.3877	212.724	69.7039		156.996	134.611	0.742129	144.008	104.683														87.9048	48.9524	87.0968	41.9227	87.4286	82.6654		AnV	33.3	27.2	37.7	25.2	25.3	22.2	25.2	25.4			Collagen 5µg/ml	10.1	9.95	24.3	23.6	39.9	44.8
																																											LPS 20µg/ml	21.9	3.35	13.3	6.16	5.33	15.9
[truncated: 17 more columns]

[truncated: 5 more sheets: Suppl. Fig. 4, Suppl. Fig. 5, Suppl. Fig. 6, Suppl. Fig. 7, Tabelle14]
